# Supplementary material for: Maternal Vascular Adaptation in High-Risk Pregnancies: Effects of Early Smoking Cessation on Hemodynamic and Endothelial Function
Source: Int J Mol Sci. 2025 Jun 16;26(12):5781. doi: 10.3390/ijms26125781 (PMC12193101; doi:10.3390/ijms26125781)
Supplement: Supplementary file 1 [file ijms-26-05781-s001.zip]

Archive with 1 entries (1 files):
- ijms-3654060-supplementary.pdf
